# Supplementary material for: Mast Cells Differentiated in Synovial Fluid and Resident in Osteophytes Exalt the Inflammatory Pathology of Osteoarthritis
Source: Int J Mol Sci. 2022 Jan 4;23(1):541. doi: 10.3390/ijms23010541 (PMC8745477; doi:10.3390/ijms23010541)
Supplement: Supplementary file 1 [file ijms-23-00541-s001.zip]

Archive with 1 entries (1 files):
- ijms-1486774-supplementary.pdf
